# Supplementary material for: Characterization of the Isocitrate Dehydrogenase Gene Family and Their Response to Drought Stress in Maize
Source: Plants (Basel). 2023 Oct 2;12(19):3466. doi: 10.3390/plants12193466 (PMC10574653; doi:10.3390/plants12193466)
Supplement: Supplementary file 1 [file plants-12-03466-s001.zip › Supplementary tables.xlsx]

## Sheet: S1
Table S1 Primer sequences used in RT-PCR
Gene	Primer
ZmIDH1.1-F	AGTGGCTGAAAAGTACCCTGA
ZmIDH1.1-R	TCAAACCAGCACATAGATCACAT
ZmIDH1.2-F	TACCCGCCAAGCAAGTTTGA
ZmIDH1.2-R	GGGTACGTCTCAGCCACTTC
ZmIDH1.3-F	TGCTTCTGCAGGAAATGTTG
ZmIDH1.3-R	TTGCCTTCTGCTATGACACG
ZmIDH1.4-F	CCATCTTTTGCTGACCGGC
ZmIDH1.4-R	ACCCAATTTGGCAATGACCG
ZmIDH1.5-F	GCGGATAATCGGCAGGGATT
ZmIDH1.5-R	CTGCTTGACAGACTCAGCGA
ZmIDH1.6-F	AATGTGGGTCAGGACTACGC
ZmIDH1.6-R	GCAACCACAGCATCGGTAAC
ZmIDH2.1-F	CTATGTGGCGGAGTCCAAAT
ZmIDH2.1-R	CAGCTCCATAGGGTCAGCTC
ZmIDH2.2-F	TGAAGCACATGTGGAAGAGC
ZmIDH2.2-R	CCAGCACCAGTGAAGTTGAA
ZmIDH2.3-F	GGGGCCAGGGAAGCTTAAAT
ZmIDH2.3-R	TAGAAGCGTCAGCAAAGGCA
ZmIDH2.4-F	TGTCCATGGATCTTCCAGCG
ZmIDH2.4-R	TTGGCTCCCAGTCTTGATCG
ZmIDH2.5-F	TAAGGTGTATGAGCACCGCC
ZmIDH2.5-R	GAGGACTCTCACATCGCAGG
GADPH-F	CCATCACTGCCACACAGAAAAC
GADPH-R	AGGAACACGGAAGGACATACCAG

## Sheet: S2
Table S2. Ka/Ks ration of ZmIDHs.
Gene Name	Gene Name	Ka	Ks	Ka/Ks
ZmIDH1.2	ZmIDH1.5	0.0109336	0.140229	0.0779695
ZmIDH1.3	ZmIDH1.4	0.0350709	0.162832	0.21538
ZmIDH2.2	ZmIDH2.4	0.00845526	0.257468	0.03284
